# Supplementary material for: EIF4A3 Promotes Cell Proliferation via CDC5L Upregulation in Human Breast Cancer Cells
Source: J Cancer. 2025 Mar 3;16(6):1958–70. doi: 10.7150/jca.108895 (PMC11905404; doi:10.7150/jca.108895)
Supplement: Supplementary file 2 — Supplementary table 4. [file jcav16p1958s2.xlsx]

## Sheet: Table S4
Table S4 The prediction of the bind of EIF4A3-protein and CDC5L-mRNA by using the catRAPID website
# protein / rna	/ raw score	/ dp
26-77 125-374	-2.35	0.14
26-77 165-414	-4.08	0.14
26-77 249-498	-19.48	0.1
26-77 289-538	-17.67	0.1
26-77 373-622	10.1	0.32
26-77 413-662	2.98	0.17
26-77 497-746	-1.02	0.14
26-77 537-786	-10.73	0.1
26-77 621-870	-12.13	0.1
26-77 661-910	-19.04	0.1
26-77 745-994	-9.78	0.1
26-77 785-1034	-17.59	0.1
26-77 869-1118	-8.01	0.14
26-77 909-1158	-12.31	0.1
26-77 993-1242	4.57	0.2
26-77 1033-1282	8.43	0.26
26-77 1117-1366	2.03	0.17
26-77 1157-1406	0.57	0.17
26-77 1241-1490	1.87	0.17
26-77 1281-1530	-9.02	0.1
26-77 1365-1614	3.71	0.2
26-77 1405-1654	-8.42	0.14
26-77 1489-1738	6.04	0.22
26-77 1529-1778	0.3	0.17
26-77 1613-1862	-21.26	0.1
26-77 1653-1902	-31.67	0.1
26-77 1737-1986	-25	0.1
26-77 1777-2026	-25.32	0.1
26-77 1861-2110	-3.92	0.14
26-77 1901-2150	-8.39	0.14
26-77 1985-2234	-0.02	0.17
26-77 2025-2274	0.5	0.17
26-77 2109-2358	9.41	0.28
26-77 2149-2398	-1.66	0.14
26-77 2233-2482	3.79	0.2
26-77 2273-2522	-7.59	0.14
26-77 2357-2606	-11.09	0.1
26-77 2397-2646	-15.96	0.1
26-77 2481-2730	-30.76	0.1
26-77 2521-2770	-25.7	0.1
26-77 2605-2854	-27.76	0.1
26-77 2645-2894	-36.52	0
26-77 2729-2978	-14.93	0.1
26-77 2769-3018	-23.88	0.1
26-77 2853-3102	-12.96	0.1
26-77 2893-3142	-33	0.1
26-77 2977-3226	-28.57	0.1
26-77 3017-3266	-40.37	0
26-77 3101-3350	-23.52	0.1
26-77 3141-3390	-34.2	0.1
26-77 3225-3474	-17.66	0.1
26-77 3265-3514	-17.02	0.1
26-77 3349-3598	-27.58	0.1
26-77 3389-3638	-20.46	0.1
26-77 3473-3722	-1.19	0.14
26-77 3513-3762	3.51	0.2
26-77 3597-3846	2.63	0.17
26-77 3637-3886	6.91	0.22
26-77 3721-3970	-14.35	0.1
26-77 3761-4010	-7.41	0.14
26-77 3845-4094	-14.27	0.1
26-77 3885-4134	-8.33	0.14
26-77 3969-4218	-18.81	0.1
26-77 4009-4258	-15.46	0.1
26-77 4093-4342	-13.81	0.1
26-77 4133-4382	-18.46	0.1
26-77 4217-4466	-23.82	0.1
26-77 4257-4506	-21.87	0.1
26-77 4341-4590	-29.85	0.1
26-77 4381-4630	-36.62	0
26-77 4465-4714	-23.51	0.1
26-77 4505-4754	-15.89	0.1
26-77 4589-4838	-25.22	0.1
26-77 4629-4878	-32.7	0.1
26-77 4713-4962	-43.48	0
26-77 4753-5002	-42.55	0
26-77 4837-5086	-27.76	0.1
26-77 4877-5126	-14.11	0.1
26-77 4961-5210	-18.08	0.1
26-77 5001-5250	6.69	0.22
26-77 5085-5334	3.07	0.2
26-77 5125-5374	-19.9	0.1
26-77 5209-5458	-14.07	0.1
26-77 5249-5498	-21	0.1
26-77 5333-5582	-26.05	0.1
26-77 5373-5622	-23.4	0.1
26-77 5457-5706	-26.45	0.1
26-77 5497-5746	-20.18	0.1
26-77 5581-5830	3.58	0.2
26-77 5621-5870	7.23	0.24
26-77 5705-5954	22.51	0.59
26-77 5745-5994	16.32	0.45
26-77 5829-6078	-11.09	0.1
26-77 5869-6118	-16.33	0.1
40-91 125-374	-3.65	0.14
40-91 165-414	-2.69	0.14
40-91 249-498	-17.81	0.1
40-91 289-538	-13.25	0.1
40-91 373-622	7.69	0.24
40-91 413-662	2.15	0.17
40-91 497-746	3.23	0.2
40-91 537-786	-8.15	0.14
40-91 621-870	-13.87	0.1
40-91 661-910	-16.2	0.1
40-91 745-994	-6.46	0.14
40-91 785-1034	-14.85	0.1
40-91 869-1118	-6.58	0.14
40-91 909-1158	-10.85	0.1
40-91 993-1242	4.9	0.2
40-91 1033-1282	6.3	0.22
40-91 1117-1366	3.57	0.2
40-91 1157-1406	0.18	0.17
40-91 1241-1490	-0.87	0.17
40-91 1281-1530	-7.92	0.14
40-91 1365-1614	1.1	0.17
40-91 1405-1654	-6.79	0.14
40-91 1489-1738	5.36	0.22
40-91 1529-1778	-3	0.14
40-91 1613-1862	-17.14	0.1
40-91 1653-1902	-26.92	0.1
40-91 1737-1986	-23.03	0.1
40-91 1777-2026	-22.31	0.1
40-91 1861-2110	-2.52	0.14
40-91 1901-2150	-7.74	0.14
40-91 1985-2234	0.32	0.17
40-91 2025-2274	-0.07	0.17
40-91 2109-2358	7.44	0.24
40-91 2149-2398	-0.79	0.17
40-91 2233-2482	4.57	0.2
40-91 2273-2522	-7.29	0.14
40-91 2357-2606	-8.26	0.14
40-91 2397-2646	-14.88	0.1
40-91 2481-2730	-26.66	0.1
40-91 2521-2770	-21.63	0.1
40-91 2605-2854	-23.35	0.1
40-91 2645-2894	-29.41	0.1
40-91 2729-2978	-13.83	0.1
40-91 2769-3018	-19.24	0.1
40-91 2853-3102	-11.25	0.1
40-91 2893-3142	-27.07	0.1
40-91 2977-3226	-24.38	0.1
40-91 3017-3266	-36.21	0
40-91 3101-3350	-20.73	0.1
40-91 3141-3390	-30.17	0.1
40-91 3225-3474	-12.3	0.1
40-91 3265-3514	-16.68	0.1
40-91 3349-3598	-21.67	0.1
40-91 3389-3638	-16.09	0.1
40-91 3473-3722	-1.55	0.14
40-91 3513-3762	2.88	0.17
40-91 3597-3846	3.88	0.2
40-91 3637-3886	5.73	0.22
40-91 3721-3970	-11.32	0.1
40-91 3761-4010	-5.27	0.14
40-91 3845-4094	-11.04	0.1
40-91 3885-4134	-7.04	0.14
40-91 3969-4218	-14.68	0.1
40-91 4009-4258	-11.6	0.1
40-91 4093-4342	-11.59	0.1
40-91 4133-4382	-14.85	0.1
40-91 4217-4466	-18.54	0.1
40-91 4257-4506	-19.77	0.1
40-91 4341-4590	-26.78	0.1
40-91 4381-4630	-29.42	0.1
40-91 4465-4714	-19.94	0.1
40-91 4505-4754	-13.33	0.1
40-91 4589-4838	-18.05	0.1
40-91 4629-4878	-28.69	0.1
40-91 4713-4962	-36.28	0
40-91 4753-5002	-36.05	0
40-91 4837-5086	-23.46	0.1
40-91 4877-5126	-12.05	0.1
40-91 4961-5210	-12.7	0.1
40-91 5001-5250	6.86	0.22
40-91 5085-5334	2.16	0.17
40-91 5125-5374	-14.86	0.1
40-91 5209-5458	-13.38	0.1
40-91 5249-5498	-20.69	0.1
40-91 5333-5582	-23.4	0.1
40-91 5373-5622	-17.32	0.1
40-91 5457-5706	-22.15	0.1
40-91 5497-5746	-14.98	0.1
40-91 5581-5830	2.04	0.17
40-91 5621-5870	9.55	0.28
40-91 5705-5954	18.36	0.5
40-91 5745-5994	13.35	0.37
40-91 5829-6078	-8.41	0.14
40-91 5869-6118	-13.65	0.1
51-102 125-374	-2.47	0.14
51-102 165-414	-3.11	0.14
51-102 249-498	-18.29	0.1
51-102 289-538	-14	0.1
51-102 373-622	7.4	0.24
51-102 413-662	-1.28	0.14
51-102 497-746	0.25	0.17
51-102 537-786	-8.43	0.14
51-102 621-870	-12.5	0.1
51-102 661-910	-16.96	0.1
51-102 745-994	-5.34	0.14
51-102 785-1034	-15.36	0.1
51-102 869-1118	-12.17	0.1
51-102 909-1158	-14.89	0.1
51-102 993-1242	4.69	0.2
51-102 1033-1282	6.97	0.22
51-102 1117-1366	0.08	0.17
51-102 1157-1406	1.57	0.17
51-102 1241-1490	1.6	0.17
51-102 1281-1530	-9.06	0.1
51-102 1365-1614	1.97	0.17
51-102 1405-1654	-8.27	0.14
51-102 1489-1738	7.75	0.24
51-102 1529-1778	-1.97	0.14
51-102 1613-1862	-13.3	0.1
51-102 1653-1902	-24.79	0.1
51-102 1737-1986	-24.92	0.1
51-102 1777-2026	-28.29	0.1
51-102 1861-2110	-7.69	0.14
51-102 1901-2150	-13.38	0.1
51-102 1985-2234	-0.21	0.17
51-102 2025-2274	2.04	0.17
51-102 2109-2358	7.46	0.24
51-102 2149-2398	-0.2	0.17
51-102 2233-2482	5.66	0.22
51-102 2273-2522	-5.01	0.14
51-102 2357-2606	-9.19	0.1
51-102 2397-2646	-15.62	0.1
51-102 2481-2730	-29.67	0.1
51-102 2521-2770	-24.26	0.1
51-102 2605-2854	-25.16	0.1
51-102 2645-2894	-31.88	0.1
51-102 2729-2978	-15.86	0.1
51-102 2769-3018	-27.4	0.1
51-102 2853-3102	-10.44	0.1
51-102 2893-3142	-28.26	0.1
51-102 2977-3226	-24.26	0.1
51-102 3017-3266	-38.24	0
51-102 3101-3350	-21.74	0.1
51-102 3141-3390	-35.2	0
51-102 3225-3474	-14.04	0.1
51-102 3265-3514	-18.6	0.1
51-102 3349-3598	-23.17	0.1
51-102 3389-3638	-17.56	0.1
51-102 3473-3722	-3.94	0.14
51-102 3513-3762	-1.95	0.14
51-102 3597-3846	3.43	0.2
51-102 3637-3886	7.64	0.24
51-102 3721-3970	-12.26	0.1
51-102 3761-4010	-5.75	0.14
51-102 3845-4094	-11.4	0.1
51-102 3885-4134	-9.13	0.1
51-102 3969-4218	-15.85	0.1
51-102 4009-4258	-12.81	0.1
51-102 4093-4342	-15.78	0.1
51-102 4133-4382	-19.52	0.1
51-102 4217-4466	-18.38	0.1
51-102 4257-4506	-17.69	0.1
51-102 4341-4590	-28.21	0.1
51-102 4381-4630	-33.5	0.1
51-102 4465-4714	-23.66	0.1
51-102 4505-4754	-17.63	0.1
51-102 4589-4838	-20.53	0.1
51-102 4629-4878	-29.62	0.1
51-102 4713-4962	-41.16	0
51-102 4753-5002	-38.71	0
51-102 4837-5086	-29.66	0.1
51-102 4877-5126	-14.12	0.1
51-102 4961-5210	-20.1	0.1
51-102 5001-5250	3.9	0.2
51-102 5085-5334	4.09	0.2
51-102 5125-5374	-15.9	0.1
51-102 5209-5458	-9.28	0.1
51-102 5249-5498	-19.8	0.1
51-102 5333-5582	-23.87	0.1
51-102 5373-5622	-19.66	0.1
51-102 5457-5706	-26.49	0.1
51-102 5497-5746	-19.78	0.1
51-102 5581-5830	-3.19	0.14
51-102 5621-5870	3.76	0.2
51-102 5705-5954	22.59	0.59
51-102 5745-5994	15.64	0.42
51-102 5829-6078	-5.46	0.14
51-102 5869-6118	-11.94	0.1
65-116 125-374	-2.24	0.14
65-116 165-414	-3.45	0.14
65-116 249-498	-17.37	0.1
65-116 289-538	-15.11	0.1
65-116 373-622	8.58	0.26
65-116 413-662	2.08	0.17
65-116 497-746	-1.36	0.14
65-116 537-786	-9.16	0.1
65-116 621-870	-10.86	0.1
65-116 661-910	-16.11	0.1
65-116 745-994	-7.36	0.14
65-116 785-1034	-15.27	0.1
65-116 869-1118	-7.86	0.14
65-116 909-1158	-11.12	0.1
65-116 993-1242	4.08	0.2
65-116 1033-1282	7.63	0.24
65-116 1117-1366	0.6	0.17
65-116 1157-1406	0.39	0.17
65-116 1241-1490	1.83	0.17
65-116 1281-1530	-8.51	0.14
65-116 1365-1614	3.45	0.2
65-116 1405-1654	-7.57	0.14
65-116 1489-1738	6.45	0.22
65-116 1529-1778	0.17	0.17
65-116 1613-1862	-16.81	0.1
65-116 1653-1902	-26.45	0.1
65-116 1737-1986	-21.78	0.1
65-116 1777-2026	-23.62	0.1
65-116 1861-2110	-4.18	0.14
65-116 1901-2150	-8.78	0.14
65-116 1985-2234	0.04	0.17
65-116 2025-2274	0.84	0.17
65-116 2109-2358	8.26	0.26
65-116 2149-2398	-1.24	0.14
65-116 2233-2482	4.01	0.2
65-116 2273-2522	-6.04	0.14
65-116 2357-2606	-9.51	0.1
65-116 2397-2646	-14	0.1
65-116 2481-2730	-27.36	0.1
65-116 2521-2770	-22.04	0.1
65-116 2605-2854	-23.76	0.1
65-116 2645-2894	-31.55	0.1
65-116 2729-2978	-12.78	0.1
65-116 2769-3018	-22.57	0.1
65-116 2853-3102	-10.12	0.1
65-116 2893-3142	-28.86	0.1
65-116 2977-3226	-24.13	0.1
65-116 3017-3266	-35.69	0
65-116 3101-3350	-19.81	0.1
65-116 3141-3390	-30.9	0.1
65-116 3225-3474	-14.82	0.1
65-116 3265-3514	-15.35	0.1
65-116 3349-3598	-23.57	0.1
65-116 3389-3638	-17.72	0.1
65-116 3473-3722	-1.66	0.14
65-116 3513-3762	2.27	0.17
65-116 3597-3846	1.75	0.17
65-116 3637-3886	6.41	0.22
65-116 3721-3970	-12.55	0.1
65-116 3761-4010	-6.39	0.14
65-116 3845-4094	-12.07	0.1
65-116 3885-4134	-7.24	0.14
65-116 3969-4218	-16.45	0.1
65-116 4009-4258	-13.2	0.1
65-116 4093-4342	-12.61	0.1
65-116 4133-4382	-16.83	0.1
65-116 4217-4466	-20.32	0.1
65-116 4257-4506	-18.34	0.1
65-116 4341-4590	-26.1	0.1
65-116 4381-4630	-32.2	0.1
65-116 4465-4714	-20.72	0.1
65-116 4505-4754	-14.61	0.1
65-116 4589-4838	-21.26	0.1
65-116 4629-4878	-28.14	0.1
65-116 4713-4962	-38.68	0
65-116 4753-5002	-37.01	0
65-116 4837-5086	-25.58	0.1
65-116 4877-5126	-12.14	0.1
65-116 4961-5210	-17.58	0.1
65-116 5001-5250	4.95	0.2
65-116 5085-5334	3.61	0.2
65-116 5125-5374	-17.74	0.1
65-116 5209-5458	-10.77	0.1
65-116 5249-5498	-18.3	0.1
65-116 5333-5582	-22.99	0.1
65-116 5373-5622	-19.97	0.1
65-116 5457-5706	-23.92	0.1
65-116 5497-5746	-18.31	0.1
65-116 5581-5830	1.57	0.17
65-116 5621-5870	5.54	0.22
65-116 5705-5954	20.33	0.54
65-116 5745-5994	14.56	0.4
65-116 5829-6078	-8.72	0.14
65-116 5869-6118	-13.66	0.1
76-127 125-374	-4.25	0.14
76-127 165-414	-1.29	0.14
76-127 249-498	-14.68	0.1
76-127 289-538	-8.68	0.14
76-127 373-622	5.48	0.22
76-127 413-662	1.97	0.17
76-127 497-746	7.11	0.24
76-127 537-786	-5.56	0.14
76-127 621-870	-13.83	0.1
76-127 661-910	-12.91	0.1
76-127 745-994	-4.41	0.14
76-127 785-1034	-11.43	0.1
76-127 869-1118	-3.33	0.14
76-127 909-1158	-8.29	0.14
76-127 993-1242	4.93	0.2
76-127 1033-1282	3.75	0.2
76-127 1117-1366	5.65	0.22
76-127 1157-1406	-0.06	0.17
76-127 1241-1490	-3.56	0.14
76-127 1281-1530	-5.67	0.14
76-127 1365-1614	-1.47	0.14
76-127 1405-1654	-4.85	0.14
76-127 1489-1738	3.23	0.2
76-127 1529-1778	-5.61	0.14
76-127 1613-1862	-14.4	0.1
76-127 1653-1902	-21.89	0.1
76-127 1737-1986	-19.15	0.1
76-127 1777-2026	-15.98	0.1
76-127 1861-2110	0.24	0.17
76-127 1901-2150	-4.89	0.14
76-127 1985-2234	0.41	0.17
76-127 2025-2274	-1.11	0.14
76-127 2109-2358	4.84	0.2
76-127 2149-2398	-0.62	0.17
76-127 2233-2482	4.1	0.2
76-127 2273-2522	-7.21	0.14
76-127 2357-2606	-5.29	0.14
76-127 2397-2646	-12.55	0.1
76-127 2481-2730	-20.27	0.1
76-127 2521-2770	-16.48	0.1
76-127 2605-2854	-17.98	0.1
76-127 2645-2894	-21.24	0.1
76-127 2729-2978	-11.49	0.1
76-127 2769-3018	-11.62	0.1
76-127 2853-3102	-10.24	0.1
76-127 2893-3142	-19.86	0.1
76-127 2977-3226	-19.42	0.1
76-127 3017-3266	-29.07	0.1
76-127 3101-3350	-17.07	0.1
76-127 3141-3390	-23.01	0.1
76-127 3225-3474	-6.9	0.14
76-127 3265-3514	-14.19	0.1
76-127 3349-3598	-15.46	0.1
76-127 3389-3638	-11.11	0.1
76-127 3473-3722	-0.52	0.17
76-127 3513-3762	3.2	0.2
76-127 3597-3846	5.1	0.22
76-127 3637-3886	3.84	0.2
76-127 3721-3970	-7.79	0.14
76-127 3761-4010	-3.05	0.14
76-127 3845-4094	-7.76	0.14
76-127 3885-4134	-5.21	0.14
76-127 3969-4218	-9.8	0.1
76-127 4009-4258	-7.33	0.14
76-127 4093-4342	-7.82	0.14
76-127 4133-4382	-9.64	0.1
76-127 4217-4466	-13.02	0.1
76-127 4257-4506	-17.01	0.1
76-127 4341-4590	-21.68	0.1
76-127 4381-4630	-20.26	0.1
76-127 4465-4714	-14.8	0.1
76-127 4505-4754	-9.13	0.1
76-127 4589-4838	-10.93	0.1
76-127 4629-4878	-23.17	0.1
76-127 4713-4962	-26.32	0.1
76-127 4753-5002	-27.37	0.1
76-127 4837-5086	-15.87	0.1
76-127 4877-5126	-9	0.1
76-127 4961-5210	-4.97	0.14
76-127 5001-5250	7.59	0.24
76-127 5085-5334	-0.25	0.17
76-127 5125-5374	-9.48	0.1
76-127 5209-5458	-13.08	0.1
76-127 5249-5498	-18.64	0.1
76-127 5333-5582	-18.82	0.1
76-127 5373-5622	-10.83	0.1
76-127 5457-5706	-15.54	0.1
76-127 5497-5746	-7.93	0.14
76-127 5581-5830	2.44	0.17
76-127 5621-5870	11.6	0.33
76-127 5705-5954	12.33	0.35
76-127 5745-5994	9.13	0.28
76-127 5829-6078	-6.8	0.14
76-127 5869-6118	-10.76	0.1
90-141 125-374	-0.55	0.17
90-141 165-414	-4.33	0.14
90-141 249-498	-17.51	0.1
90-141 289-538	-17.02	0.1
90-141 373-622	8.91	0.26
90-141 413-662	-0.46	0.17
90-141 497-746	-5.38	0.14
90-141 537-786	-10.09	0.1
90-141 621-870	-8.46	0.14
90-141 661-910	-17.44	0.1
90-141 745-994	-7.84	0.14
90-141 785-1034	-16.16	0.1
90-141 869-1118	-12.8	0.1
90-141 909-1158	-14.54	0.1
90-141 993-1242	3.44	0.2
90-141 1033-1282	8.6	0.26
90-141 1117-1366	-2.49	0.14
90-141 1157-1406	1.77	0.17
90-141 1241-1490	4.99	0.2
90-141 1281-1530	-9.32	0.1
90-141 1365-1614	5.04	0.22
90-141 1405-1654	-8.97	0.14
90-141 1489-1738	7.96	0.24
90-141 1529-1778	2.49	0.17
90-141 1613-1862	-14.98	0.1
90-141 1653-1902	-25.89	0.1
90-141 1737-1986	-23.44	0.1
90-141 1777-2026	-28.48	0.1
90-141 1861-2110	-8.94	0.14
90-141 1901-2150	-12.96	0.1
90-141 1985-2234	-0.5	0.17
90-141 2025-2274	2.73	0.17
90-141 2109-2358	8.83	0.26
90-141 2149-2398	-0.92	0.17
90-141 2233-2482	4.19	0.2
90-141 2273-2522	-4.11	0.14
90-141 2357-2606	-11.12	0.1
90-141 2397-2646	-14.48	0.1
90-141 2481-2730	-30.29	0.1
90-141 2521-2770	-25.28	0.1
90-141 2605-2854	-26.33	0.1
90-141 2645-2894	-35.32	0
90-141 2729-2978	-14.74	0.1
90-141 2769-3018	-29.88	0.1
90-141 2853-3102	-10.09	0.1
90-141 2893-3142	-30.94	0.1
90-141 2977-3226	-25.11	0.1
90-141 3017-3266	-37.46	0
90-141 3101-3350	-21.38	0.1
90-141 3141-3390	-35.15	0
90-141 3225-3474	-18.27	0.1
90-141 3265-3514	-16.42	0.1
90-141 3349-3598	-26.39	0.1
90-141 3389-3638	-20.06	0.1
90-141 3473-3722	-3.52	0.14
90-141 3513-3762	-1.51	0.14
90-141 3597-3846	1.04	0.17
90-141 3637-3886	8.1	0.26
90-141 3721-3970	-14.02	0.1
90-141 3761-4010	-7.44	0.14
90-141 3845-4094	-13.33	0.1
90-141 3885-4134	-9.34	0.1
90-141 3969-4218	-18.46	0.1
90-141 4009-4258	-15.48	0.1
90-141 4093-4342	-16.47	0.1
90-141 4133-4382	-21.35	0.1
90-141 4217-4466	-21.62	0.1
90-141 4257-4506	-16.98	0.1
90-141 4341-4590	-27.52	0.1
90-141 4381-4630	-37.29	0
90-141 4465-4714	-24.49	0.1
90-141 4505-4754	-18.46	0.1
90-141 4589-4838	-25.79	0.1
90-141 4629-4878	-29.58	0.1
90-141 4713-4962	-43.83	0
90-141 4753-5002	-40.52	0
90-141 4837-5086	-31.25	0.1
90-141 4877-5126	-14.51	0.1
90-141 4961-5210	-24.7	0.1
90-141 5001-5250	2.39	0.17
90-141 5085-5334	5.34	0.22
90-141 5125-5374	-19.48	0.1
90-141 5209-5458	-7.77	0.14
90-141 5249-5498	-16.96	0.1
90-141 5333-5582	-23.44	0.1
90-141 5373-5622	-23.91	0.1
90-141 5457-5706	-28.13	0.1
90-141 5497-5746	-23.76	0.1
90-141 5581-5830	-1.85	0.14
90-141 5621-5870	-0.29	0.17
90-141 5705-5954	24.59	0.63
90-141 5745-5994	17.09	0.47
90-141 5829-6078	-7.12	0.14
90-141 5869-6118	-12.99	0.1
101-152 125-374	-2.34	0.14
101-152 165-414	-2.74	0.14
101-152 249-498	-14.47	0.1
101-152 289-538	-12.56	0.1
101-152 373-622	7.54	0.24
101-152 413-662	3.35	0.2
101-152 497-746	0.26	0.17
101-152 537-786	-7.73	0.14
101-152 621-870	-9.66	0.1
101-152 661-910	-13.49	0.1
101-152 745-994	-7.09	0.14
101-152 785-1034	-12.78	0.1
101-152 869-1118	-3.93	0.14
101-152 909-1158	-7.69	0.14
101-152 993-1242	3.61	0.2
101-152 1033-1282	6.13	0.22
101-152 1117-1366	2.26	0.17
101-152 1157-1406	-0.21	0.17
101-152 1241-1490	0.4	0.17
101-152 1281-1530	-6.54	0.14
101-152 1365-1614	2.46	0.17
101-152 1405-1654	-5.84	0.14
101-152 1489-1738	4.17	0.2
101-152 1529-1778	-0.33	0.17
101-152 1613-1862	-16.46	0.1
101-152 1653-1902	-23.65	0.1
101-152 1737-1986	-17.6	0.1
101-152 1777-2026	-17.02	0.1
101-152 1861-2110	-1.01	0.14
101-152 1901-2150	-4.67	0.14
101-152 1985-2234	0.19	0.17
101-152 2025-2274	-0.34	0.17
101-152 2109-2358	6.89	0.22
101-152 2149-2398	-1.51	0.14
101-152 2233-2482	2.72	0.17
101-152 2273-2522	-6.31	0.14
101-152 2357-2606	-7.71	0.14
101-152 2397-2646	-11.51	0.1
101-152 2481-2730	-21.77	0.1
101-152 2521-2770	-17.63	0.1
101-152 2605-2854	-19.51	0.1
101-152 2645-2894	-25.81	0.1
101-152 2729-2978	-9.91	0.1
101-152 2769-3018	-15.19	0.1
101-152 2853-3102	-9.34	0.1
101-152 2893-3142	-24.02	0.1
101-152 2977-3226	-20.67	0.1
101-152 3017-3266	-29.25	0.1
101-152 3101-3350	-16.53	0.1
101-152 3141-3390	-23.81	0.1
101-152 3225-3474	-11.88	0.1
101-152 3265-3514	-11.98	0.1
101-152 3349-3598	-19.56	0.1
101-152 3389-3638	-14.43	0.1
101-152 3473-3722	-0.05	0.17
101-152 3513-3762	4.21	0.2
101-152 3597-3846	1.83	0.17
101-152 3637-3886	4.53	0.2
101-152 3721-3970	-10.26	0.1
101-152 3761-4010	-5.24	0.14
101-152 3845-4094	-10.19	0.1
101-152 3885-4134	-5.27	0.14
101-152 3969-4218	-13.4	0.1
101-152 4009-4258	-10.66	0.1
101-152 4093-4342	-8.71	0.14
101-152 4133-4382	-12.12	0.1
101-152 4217-4466	-17.41	0.1
101-152 4257-4506	-16.57	0.1
101-152 4341-4590	-21.48	0.1
101-152 4381-4630	-25.44	0.1
101-152 4465-4714	-15.91	0.1
101-152 4505-4754	-10.38	0.1
101-152 4589-4838	-17.14	0.1
101-152 4629-4878	-23.55	0.1
101-152 4713-4962	-30.58	0.1
101-152 4753-5002	-30.22	0.1
101-152 4837-5086	-18.54	0.1
101-152 4877-5126	-9.34	0.1
101-152 4961-5210	-11.25	0.1
101-152 5001-5250	5.75	0.22
101-152 5085-5334	1.79	0.17
101-152 5125-5374	-14.66	0.1
101-152 5209-5458	-11.2	0.1
101-152 5249-5498	-15.86	0.1
101-152 5333-5582	-19.15	0.1
101-152 5373-5622	-15.99	0.1
101-152 5457-5706	-18.19	0.1
101-152 5497-5746	-13.13	0.1
101-152 5581-5830	4.01	0.2
101-152 5621-5870	7.3	0.24
101-152 5705-5954	15.22	0.42
101-152 5745-5994	11.23	0.33
101-152 5829-6078	-9.01	0.1
101-152 5869-6118	-12.42	0.1
115-166 125-374	-2.32	0.14
115-166 165-414	-2.69	0.14
115-166 249-498	-16.52	0.1
115-166 289-538	-11.96	0.1
115-166 373-622	5.99	0.22
115-166 413-662	-2.23	0.14
115-166 497-746	-0.92	0.17
115-166 537-786	-7.13	0.14
115-166 621-870	-11.27	0.1
115-166 661-910	-14.17	0.1
115-166 745-994	-2.8	0.14
115-166 785-1034	-13.4	0.1
115-166 869-1118	-12.8	0.1
115-166 909-1158	-13.86	0.1
115-166 993-1242	4.02	0.2
115-166 1033-1282	6.58	0.22
115-166 1117-1366	-1.93	0.14
115-166 1157-1406	1.28	0.17
115-166 1241-1490	2.1	0.17
115-166 1281-1530	-9.01	0.1
115-166 1365-1614	2.21	0.17
115-166 1405-1654	-7.53	0.14
115-166 1489-1738	8.68	0.26
115-166 1529-1778	-1.56	0.14
115-166 1613-1862	-8.51	0.14
115-166 1653-1902	-19.81	0.1
115-166 1737-1986	-22.1	0.1
115-166 1777-2026	-27.81	0.1
115-166 1861-2110	-8.7	0.14
115-166 1901-2150	-14.44	0.1
115-166 1985-2234	-0.06	0.17
115-166 2025-2274	2.7	0.17
115-166 2109-2358	6.85	0.22
115-166 2149-2398	0.48	0.17
115-166 2233-2482	6.1	0.22
115-166 2273-2522	-3.17	0.14
115-166 2357-2606	-7.97	0.14
115-166 2397-2646	-13.94	0.1
115-166 2481-2730	-27.14	0.1
115-166 2521-2770	-21.11	0.1
115-166 2605-2854	-21.59	0.1
115-166 2645-2894	-27.75	0.1
115-166 2729-2978	-14.04	0.1
115-166 2769-3018	-27.51	0.1
115-166 2853-3102	-7.14	0.14
115-166 2893-3142	-24.96	0.1
115-166 2977-3226	-20.21	0.1
115-166 3017-3266	-34.44	0.1
115-166 3101-3350	-18.22	0.1
115-166 3141-3390	-32.92	0.1
115-166 3225-3474	-11.96	0.1
115-166 3265-3514	-17.36	0.1
115-166 3349-3598	-19.66	0.1
115-166 3389-3638	-15.43	0.1
115-166 3473-3722	-4.96	0.14
115-166 3513-3762	-3.4	0.14
115-166 3597-3846	2.13	0.17
115-166 3637-3886	7.46	0.24
115-166 3721-3970	-10.92	0.1
115-166 3761-4010	-5	0.14
115-166 3845-4094	-9.51	0.1
115-166 3885-4134	-8.22	0.14
115-166 3969-4218	-14.16	0.1
115-166 4009-4258	-11.23	0.1
115-166 4093-4342	-15.25	0.1
115-166 4133-4382	-18.67	0.1
115-166 4217-4466	-15.5	0.1
115-166 4257-4506	-14.29	0.1
115-166 4341-4590	-25.05	0.1
115-166 4381-4630	-30.41	0.1
115-166 4465-4714	-21.48	0.1
115-166 4505-4754	-17.03	0.1
115-166 4589-4838	-17.39	0.1
115-166 4629-4878	-25.54	0.1
115-166 4713-4962	-37.7	0
115-166 4753-5002	-34.19	0.1
115-166 4837-5086	-28.98	0.1
115-166 4877-5126	-12.6	0.1
115-166 4961-5210	-21.2	0.1
115-166 5001-5250	1.63	0.17
115-166 5085-5334	5.56	0.22
115-166 5125-5374	-14.33	0.1
115-166 5209-5458	-5.66	0.14
115-166 5249-5498	-17.26	0.1
115-166 5333-5582	-21.47	0.1
115-166 5373-5622	-17.07	0.1
115-166 5457-5706	-25.02	0.1
115-166 5497-5746	-19.34	0.1
115-166 5581-5830	-5.68	0.14
115-166 5621-5870	1.61	0.17
115-166 5705-5954	21.4	0.57
115-166 5745-5994	14.6	0.4
115-166 5829-6078	-2.92	0.14
115-166 5869-6118	-9.55	0.1
126-177 125-374	-2.6	0.14
126-177 165-414	-3.43	0.14
126-177 249-498	-17.81	0.1
126-177 289-538	-15.35	0.1
126-177 373-622	9.04	0.28
126-177 413-662	3.25	0.2
126-177 497-746	-2.14	0.14
126-177 537-786	-9.37	0.1
126-177 621-870	-10.96	0.1
126-177 661-910	-15.44	0.1
126-177 745-994	-7.06	0.14
126-177 785-1034	-15.42	0.1
126-177 869-1118	-6.58	0.14
126-177 909-1158	-9.83	0.1
126-177 993-1242	4.13	0.2
126-177 1033-1282	8.3	0.26
126-177 1117-1366	-0.12	0.17
126-177 1157-1406	-0.38	0.17
126-177 1241-1490	1.82	0.17
126-177 1281-1530	-9.09	0.1
126-177 1365-1614	4.18	0.2
126-177 1405-1654	-7.57	0.14
126-177 1489-1738	7.21	0.24
126-177 1529-1778	0.69	0.17
126-177 1613-1862	-17.01	0.1
126-177 1653-1902	-26.51	0.1
126-177 1737-1986	-20.69	0.1
126-177 1777-2026	-23.32	0.1
126-177 1861-2110	-3.04	0.14
126-177 1901-2150	-8.17	0.14
126-177 1985-2234	0.26	0.17
126-177 2025-2274	0.55	0.17
126-177 2109-2358	8.75	0.26
126-177 2149-2398	-1.57	0.14
126-177 2233-2482	4.13	0.2
126-177 2273-2522	-6.19	0.14
126-177 2357-2606	-9.51	0.1
126-177 2397-2646	-13.67	0.1
126-177 2481-2730	-27.26	0.1
126-177 2521-2770	-20.79	0.1
126-177 2605-2854	-22.93	0.1
126-177 2645-2894	-31.37	0.1
126-177 2729-2978	-11.25	0.1
126-177 2769-3018	-22.16	0.1
126-177 2853-3102	-8.94	0.14
126-177 2893-3142	-29.67	0.1
126-177 2977-3226	-23.59	0.1
126-177 3017-3266	-35.73	0
126-177 3101-3350	-18.48	0.1
126-177 3141-3390	-30.5	0.1
126-177 3225-3474	-14.39	0.1
126-177 3265-3514	-14.73	0.1
126-177 3349-3598	-23.49	0.1
126-177 3389-3638	-17.8	0.1
126-177 3473-3722	-1.12	0.14
126-177 3513-3762	3.66	0.2
126-177 3597-3846	0.57	0.17
126-177 3637-3886	6.29	0.22
126-177 3721-3970	-12.83	0.1
126-177 3761-4010	-6.6	0.14
126-177 3845-4094	-12.09	0.1
126-177 3885-4134	-6.36	0.14
126-177 3969-4218	-16.9	0.1
126-177 4009-4258	-13.06	0.1
126-177 4093-4342	-11.72	0.1
126-177 4133-4382	-16.4	0.1
126-177 4217-4466	-20.95	0.1
126-177 4257-4506	-18.35	0.1
126-177 4341-4590	-25.73	0.1
126-177 4381-4630	-32.07	0.1
126-177 4465-4714	-19.74	0.1
126-177 4505-4754	-14.08	0.1
126-177 4589-4838	-20.72	0.1
126-177 4629-4878	-27.58	0.1
126-177 4713-4962	-38.79	0
126-177 4753-5002	-36.6	0
126-177 4837-5086	-25.26	0.1
126-177 4877-5126	-11.09	0.1
126-177 4961-5210	-18.1	0.1
126-177 5001-5250	4.83	0.2
126-177 5085-5334	4.23	0.2
126-177 5125-5374	-19.21	0.1
126-177 5209-5458	-10.3	0.1
126-177 5249-5498	-18.22	0.1
126-177 5333-5582	-23.38	0.1
126-177 5373-5622	-19.6	0.1
126-177 5457-5706	-23.85	0.1
126-177 5497-5746	-18.21	0.1
126-177 5581-5830	2.3	0.17
126-177 5621-5870	6.22	0.22
126-177 5705-5954	20.13	0.54
126-177 5745-5994	14.49	0.4
126-177 5829-6078	-9.46	0.1
126-177 5869-6118	-14.1	0.1
140-191 125-374	-6.9	0.14
140-191 165-414	-0.47	0.17
140-191 249-498	-18.01	0.1
140-191 289-538	-7.43	0.14
140-191 373-622	5.06	0.22
140-191 413-662	2.11	0.17
140-191 497-746	11.46	0.33
140-191 537-786	-4.99	0.14
140-191 621-870	-19.47	0.1
140-191 661-910	-13.3	0.1
140-191 745-994	-1.6	0.14
140-191 785-1034	-12.45	0.1
140-191 869-1118	-3.32	0.14
140-191 909-1158	-8.85	0.14
140-191 993-1242	6.55	0.22
140-191 1033-1282	3.77	0.2
140-191 1117-1366	6.9	0.22
140-191 1157-1406	-1.06	0.14
140-191 1241-1490	-6.48	0.14
140-191 1281-1530	-7.37	0.14
140-191 1365-1614	-3.25	0.14
140-191 1405-1654	-4.98	0.14
140-191 1489-1738	5.17	0.22
140-191 1529-1778	-9.46	0.1
140-191 1613-1862	-13.41	0.1
140-191 1653-1902	-23.08	0.1
140-191 1737-1986	-22.27	0.1
140-191 1777-2026	-19.44	0.1
140-191 1861-2110	1.2	0.17
140-191 1901-2150	-6.77	0.14
140-191 1985-2234	1.05	0.17
140-191 2025-2274	-1.57	0.14
140-191 2109-2358	5.14	0.22
140-191 2149-2398	0.09	0.17
140-191 2233-2482	6.64	0.22
140-191 2273-2522	-8.42	0.14
140-191 2357-2606	-4.38	0.14
140-191 2397-2646	-15.1	0.1
140-191 2481-2730	-23.12	0.1
140-191 2521-2770	-16.72	0.1
140-191 2605-2854	-18.48	0.1
140-191 2645-2894	-21.03	0.1
140-191 2729-2978	-12.8	0.1
140-191 2769-3018	-12.64	0.1
140-191 2853-3102	-9.66	0.1
140-191 2893-3142	-21.19	0.1
140-191 2977-3226	-20.44	0.1
140-191 3017-3266	-34.35	0.1
140-191 3101-3350	-18.09	0.1
140-191 3141-3390	-26.96	0.1
140-191 3225-3474	-3.9	0.14
140-191 3265-3514	-18.06	0.1
140-191 3349-3598	-14.41	0.1
140-191 3389-3638	-10.68	0.1
140-191 3473-3722	-1.44	0.14
140-191 3513-3762	3.68	0.2
140-191 3597-3846	6.22	0.22
140-191 3637-3886	4.27	0.2
140-191 3721-3970	-7.75	0.14
140-191 3761-4010	-2.27	0.14
140-191 3845-4094	-6.98	0.14
140-191 3885-4134	-5.03	0.14
140-191 3969-4218	-9.6	0.1
140-191 4009-4258	-6.12	0.14
140-191 4093-4342	-8.31	0.14
140-191 4133-4382	-9.86	0.1
140-191 4217-4466	-12.43	0.1
140-191 4257-4506	-19.42	0.1
140-191 4341-4590	-25.15	0.1
140-191 4381-4630	-20.45	0.1
140-191 4465-4714	-15.66	0.1
140-191 4505-4754	-10.04	0.1
140-191 4589-4838	-7.28	0.14
140-191 4629-4878	-25.71	0.1
140-191 4713-4962	-28.7	0.1
140-191 4753-5002	-29.51	0.1
140-191 4837-5086	-18.22	0.1
140-191 4877-5126	-9.2	0.1
140-191 4961-5210	-4.24	0.14
140-191 5001-5250	8.77	0.26
140-191 5085-5334	0.55	0.17
140-191 5125-5374	-9.23	0.1
140-191 5209-5458	-14.52	0.1
140-191 5249-5498	-23.53	0.1
140-191 5333-5582	-22.55	0.1
140-191 5373-5622	-8.46	0.14
140-191 5457-5706	-17.27	0.1
140-191 5497-5746	-6.89	0.14
140-191 5581-5830	0.78	0.17
140-191 5621-5870	16.43	0.45
140-191 5705-5954	13.09	0.37
140-191 5745-5994	9.68	0.28
140-191 5829-6078	-5.95	0.14
140-191 5869-6118	-11.39	0.1
151-202 125-374	-4.04	0.14
151-202 165-414	-2.83	0.14
151-202 249-498	-21.27	0.1
151-202 289-538	-13.98	0.1
151-202 373-622	7.23	0.24
151-202 413-662	-2.23	0.14
151-202 497-746	3.87	0.2
151-202 537-786	-8.49	0.14
151-202 621-870	-16.97	0.1
151-202 661-910	-19.05	0.1
151-202 745-994	-4.29	0.14
151-202 785-1034	-16.97	0.1
151-202 869-1118	-14.05	0.1
151-202 909-1158	-17.26	0.1
151-202 993-1242	5.98	0.22
151-202 1033-1282	6.83	0.22
151-202 1117-1366	1.75	0.17
151-202 1157-1406	1.71	0.17
151-202 1241-1490	-0.24	0.17
151-202 1281-1530	-10.2	0.1
151-202 1365-1614	0.27	0.17
151-202 1405-1654	-8.82	0.14
151-202 1489-1738	8.68	0.26
151-202 1529-1778	-5.06	0.14
151-202 1613-1862	-13.61	0.1
151-202 1653-1902	-27.4	0.1
151-202 1737-1986	-29.66	0.1
151-202 1777-2026	-32.55	0.1
151-202 1861-2110	-8.53	0.14
151-202 1901-2150	-15.83	0.1
151-202 1985-2234	0.05	0.17
151-202 2025-2274	2.1	0.17
151-202 2109-2358	7.79	0.24
151-202 2149-2398	0.6	0.17
151-202 2233-2482	7.5	0.24
151-202 2273-2522	-6.05	0.14
151-202 2357-2606	-9.25	0.1
151-202 2397-2646	-18.7	0.1
151-202 2481-2730	-33.59	0.1
151-202 2521-2770	-27.25	0.1
151-202 2605-2854	-28	0.1
151-202 2645-2894	-34.12	0.1
151-202 2729-2978	-19.3	0.1
151-202 2769-3018	-30.05	0.1
151-202 2853-3102	-11.96	0.1
151-202 2893-3142	-30.32	0.1
151-202 2977-3226	-27.22	0.1
151-202 3017-3266	-44.22	0
151-202 3101-3350	-25.19	0.1
151-202 3141-3390	-40.38	0
151-202 3225-3474	-13.54	0.1
151-202 3265-3514	-22.92	0.1
151-202 3349-3598	-24.18	0.1
151-202 3389-3638	-18.45	0.1
151-202 3473-3722	-5.28	0.14
151-202 3513-3762	-2.86	0.14
151-202 3597-3846	5.52	0.22
151-202 3637-3886	8.51	0.26
151-202 3721-3970	-12.82	0.1
151-202 3761-4010	-5.43	0.14
151-202 3845-4094	-11.73	0.1
151-202 3885-4134	-10.44	0.1
151-202 3969-4218	-16.41	0.1
151-202 4009-4258	-13.13	0.1
151-202 4093-4342	-17.92	0.1
151-202 4133-4382	-21.25	0.1
151-202 4217-4466	-18.79	0.1
151-202 4257-4506	-20.64	0.1
151-202 4341-4590	-32.78	0.1
151-202 4381-4630	-36.05	0
151-202 4465-4714	-26.66	0.1
151-202 4505-4754	-19.78	0.1
151-202 4589-4838	-20.16	0.1
151-202 4629-4878	-33.89	0.1
151-202 4713-4962	-45.33	0
151-202 4753-5002	-43.18	0
151-202 4837-5086	-33.37	0.1
151-202 4877-5126	-16.23	0.1
151-202 4961-5210	-20.27	0.1
151-202 5001-5250	5.14	0.22
151-202 5085-5334	4.28	0.2
151-202 5125-5374	-15.37	0.1
151-202 5209-5458	-11.57	0.1
151-202 5249-5498	-24.48	0.1
151-202 5333-5582	-27.64	0.1
151-202 5373-5622	-19.89	0.1
151-202 5457-5706	-29.4	0.1
151-202 5497-5746	-20.52	0.1
151-202 5581-5830	-4.92	0.14
151-202 5621-5870	6.77	0.22
151-202 5705-5954	24.73	0.63
151-202 5745-5994	17.12	0.47
151-202 5829-6078	-4.74	0.14
151-202 5869-6118	-12.91	0.1
165-216 125-374	-1.96	0.14
165-216 165-414	-4.38	0.14
165-216 249-498	-19.6	0.1
165-216 289-538	-18.64	0.1
165-216 373-622	10.77	0.32
165-216 413-662	3.57	0.2
165-216 497-746	-2.59	0.14
165-216 537-786	-11.31	0.1
165-216 621-870	-11.17	0.1
165-216 661-910	-19.16	0.1
165-216 745-994	-10.51	0.1
165-216 785-1034	-17.99	0.1
165-216 869-1118	-7.67	0.14
165-216 909-1158	-12.03	0.1
165-216 993-1242	4.42	0.2
165-216 1033-1282	9.09	0.28
165-216 1117-1366	1.21	0.17
165-216 1157-1406	0.45	0.17
165-216 1241-1490	2.66	0.17
165-216 1281-1530	-9.28	0.1
165-216 1365-1614	4.68	0.2
165-216 1405-1654	-8.75	0.14
165-216 1489-1738	6.33	0.22
165-216 1529-1778	1.5	0.17
165-216 1613-1862	-22.12	0.1
165-216 1653-1902	-32.26	0.1
165-216 1737-1986	-24.45	0.1
165-216 1777-2026	-25.31	0.1
165-216 1861-2110	-3.75	0.14
165-216 1901-2150	-8.09	0.14
165-216 1985-2234	-0.08	0.17
165-216 2025-2274	0.51	0.17
165-216 2109-2358	9.84	0.28
165-216 2149-2398	-2.12	0.14
165-216 2233-2482	3.44	0.2
165-216 2273-2522	-7.56	0.14
165-216 2357-2606	-11.64	0.1
165-216 2397-2646	-15.66	0.1
165-216 2481-2730	-31.07	0.1
165-216 2521-2770	-25.76	0.1
165-216 2605-2854	-28.06	0.1
165-216 2645-2894	-37.65	0
165-216 2729-2978	-14.18	0.1
165-216 2769-3018	-24.43	0.1
165-216 2853-3102	-12.81	0.1
165-216 2893-3142	-34.18	0.1
165-216 2977-3226	-28.84	0.1
165-216 3017-3266	-40.45	0
165-216 3101-3350	-23.22	0.1
165-216 3141-3390	-34.29	0.1
165-216 3225-3474	-18.61	0.1
165-216 3265-3514	-16.31	0.1
165-216 3349-3598	-28.67	0.1
165-216 3389-3638	-21.25	0.1
165-216 3473-3722	-0.71	0.17
165-216 3513-3762	4.1	0.2
165-216 3597-3846	1.75	0.17
165-216 3637-3886	7.02	0.24
165-216 3721-3970	-14.97	0.1
165-216 3761-4010	-7.95	0.14
165-216 3845-4094	-14.89	0.1
165-216 3885-4134	-8.17	0.14
165-216 3969-4218	-19.71	0.1
165-216 4009-4258	-16.07	0.1
165-216 4093-4342	-13.72	0.1
165-216 4133-4382	-18.91	0.1
165-216 4217-4466	-25	0.1
165-216 4257-4506	-21.86	0.1
165-216 4341-4590	-29.73	0.1
165-216 4381-4630	-37.68	0
165-216 4465-4714	-23.59	0.1
165-216 4505-4754	-16.02	0.1
165-216 4589-4838	-26.53	0.1
165-216 4629-4878	-32.78	0.1
165-216 4713-4962	-44.47	0
165-216 4753-5002	-43.16	0
165-216 4837-5086	-28.02	0.1
165-216 4877-5126	-13.89	0.1
165-216 4961-5210	-19.35	0.1
165-216 5001-5250	6.47	0.22
165-216 5085-5334	3.31	0.2
165-216 5125-5374	-21.51	0.1
165-216 5209-5458	-13.66	0.1
165-216 5249-5498	-20.41	0.1
165-216 5333-5582	-26.18	0.1
165-216 5373-5622	-24.44	0.1
165-216 5457-5706	-26.93	0.1
165-216 5497-5746	-21.03	0.1
165-216 5581-5830	4.28	0.2
165-216 5621-5870	6.46	0.22
165-216 5705-5954	23.02	0.61
165-216 5745-5994	16.68	0.45
165-216 5829-6078	-11.94	0.1
165-216 5869-6118	-16.82	0.1
176-227 125-374	-3.98	0.14
176-227 165-414	-2.69	0.14
176-227 249-498	-18.99	0.1
176-227 289-538	-13.82	0.1
176-227 373-622	8.34	0.26
176-227 413-662	2.67	0.17
176-227 497-746	2.7	0.17
176-227 537-786	-8.61	0.14
176-227 621-870	-14.43	0.1
176-227 661-910	-16.36	0.1
176-227 745-994	-6.27	0.14
176-227 785-1034	-15.59	0.1
176-227 869-1118	-6.25	0.14
176-227 909-1158	-10.87	0.1
176-227 993-1242	5.31	0.22
176-227 1033-1282	7.07	0.24
176-227 1117-1366	2.74	0.17
176-227 1157-1406	-0.2	0.17
176-227 1241-1490	-0.89	0.17
176-227 1281-1530	-8.76	0.14
176-227 1365-1614	1.58	0.17
176-227 1405-1654	-7.39	0.14
176-227 1489-1738	6.5	0.22
176-227 1529-1778	-2.92	0.14
176-227 1613-1862	-17.56	0.1
176-227 1653-1902	-27.63	0.1
176-227 1737-1986	-23.2	0.1
176-227 1777-2026	-23.51	0.1
176-227 1861-2110	-2.06	0.14
176-227 1901-2150	-8.3	0.14
176-227 1985-2234	0.35	0.17
176-227 2025-2274	-0.13	0.17
176-227 2109-2358	7.85	0.24
176-227 2149-2398	-1.23	0.14
176-227 2233-2482	5.02	0.22
176-227 2273-2522	-7.54	0.14
176-227 2357-2606	-8.56	0.14
176-227 2397-2646	-15.29	0.1
176-227 2481-2730	-27.87	0.1
176-227 2521-2770	-21.64	0.1
176-227 2605-2854	-23.7	0.1
176-227 2645-2894	-30.51	0.1
176-227 2729-2978	-13.22	0.1
176-227 2769-3018	-20.46	0.1
176-227 2853-3102	-10.82	0.1
176-227 2893-3142	-28.79	0.1
176-227 2977-3226	-24.71	0.1
176-227 3017-3266	-37.82	0
176-227 3101-3350	-20.5	0.1
176-227 3141-3390	-31.61	0.1
176-227 3225-3474	-12.18	0.1
176-227 3265-3514	-17.03	0.1
176-227 3349-3598	-22.52	0.1
176-227 3389-3638	-16.77	0.1
176-227 3473-3722	-1.18	0.14
176-227 3513-3762	3.51	0.2
176-227 3597-3846	3.18	0.2
176-227 3637-3886	6.09	0.22
176-227 3721-3970	-12.01	0.1
176-227 3761-4010	-5.59	0.14
176-227 3845-4094	-11.4	0.1
176-227 3885-4134	-6.83	0.14
176-227 3969-4218	-15.48	0.1
176-227 4009-4258	-11.75	0.1
176-227 4093-4342	-11.7	0.1
176-227 4133-4382	-15.54	0.1
176-227 4217-4466	-19.52	0.1
176-227 4257-4506	-20.18	0.1
176-227 4341-4590	-27.61	0.1
176-227 4381-4630	-30.57	0.1
176-227 4465-4714	-20.28	0.1
176-227 4505-4754	-13.9	0.1
176-227 4589-4838	-18.22	0.1
176-227 4629-4878	-29.38	0.1
176-227 4713-4962	-38.23	0
176-227 4753-5002	-37.16	0
176-227 4837-5086	-24.48	0.1
176-227 4877-5126	-11.69	0.1
176-227 4961-5210	-14.17	0.1
176-227 5001-5250	6.86	0.22
176-227 5085-5334	2.56	0.17
176-227 5125-5374	-16.79	0.1
176-227 5209-5458	-12.95	0.1
176-227 5249-5498	-21.34	0.1
176-227 5333-5582	-24.54	0.1
176-227 5373-5622	-17.58	0.1
176-227 5457-5706	-23.29	0.1
176-227 5497-5746	-15.49	0.1
176-227 5581-5830	2.05	0.17
176-227 5621-5870	9.85	0.28
176-227 5705-5954	19.2	0.52
176-227 5745-5994	13.87	0.37
176-227 5829-6078	-9.02	0.1
176-227 5869-6118	-14.14	0.1
190-241 125-374	-3.25	0.14
190-241 165-414	-4.01	0.14
190-241 249-498	-22.26	0.1
190-241 289-538	-17.79	0.1
190-241 373-622	9.68	0.28
190-241 413-662	0.61	0.17
190-241 497-746	-0.81	0.17
190-241 537-786	-10.72	0.1
190-241 621-870	-14.91	0.1
190-241 661-910	-19.96	0.1
190-241 745-994	-7.06	0.14
190-241 785-1034	-18.86	0.1
190-241 869-1118	-12.55	0.1
190-241 909-1158	-15.7	0.1
190-241 993-1242	5.35	0.22
190-241 1033-1282	9.21	0.28
190-241 1117-1366	0.02	0.17
190-241 1157-1406	0.84	0.17
190-241 1241-1490	2.11	0.17
190-241 1281-1530	-11.28	0.1
190-241 1365-1614	3.54	0.2
190-241 1405-1654	-9.62	0.1
190-241 1489-1738	9.37	0.28
190-241 1529-1778	-1.12	0.14
190-241 1613-1862	-17.66	0.1
190-241 1653-1902	-31.17	0.1
190-241 1737-1986	-28.73	0.1
190-241 1777-2026	-32.7	0.1
190-241 1861-2110	-7.49	0.14
190-241 1901-2150	-14.08	0.1
190-241 1985-2234	0.11	0.17
190-241 2025-2274	1.88	0.17
190-241 2109-2358	10.02	0.32
190-241 2149-2398	-0.57	0.17
190-241 2233-2482	6.39	0.22
190-241 2273-2522	-6.6	0.14
190-241 2357-2606	-11.39	0.1
190-241 2397-2646	-18.35	0.1
190-241 2481-2730	-35.42	0
190-241 2521-2770	-28.11	0.1
190-241 2605-2854	-29.73	0.1
190-241 2645-2894	-38.75	0
190-241 2729-2978	-17.46	0.1
190-241 2769-3018	-31.32	0.1
190-241 2853-3102	-11.71	0.1
190-241 2893-3142	-35.32	0
190-241 2977-3226	-29.49	0.1
190-241 3017-3266	-45.96	0
190-241 3101-3350	-25.1	0.1
190-241 3141-3390	-41.12	0
190-241 3225-3474	-17.49	0.1
190-241 3265-3514	-21.26	0.1
190-241 3349-3598	-28.34	0.1
190-241 3389-3638	-21.64	0.1
190-241 3473-3722	-3.92	0.14
190-241 3513-3762	0.25	0.17
190-241 3597-3846	2.76	0.17
190-241 3637-3886	8.74	0.26
190-241 3721-3970	-15.32	0.1
190-241 3761-4010	-7.46	0.14
190-241 3845-4094	-14.24	0.1
190-241 3885-4134	-9.85	0.1
190-241 3969-4218	-20.03	0.1
190-241 4009-4258	-15.98	0.1
190-241 4093-4342	-17.58	0.1
190-241 4133-4382	-22.5	0.1
190-241 4217-4466	-23.75	0.1
190-241 4257-4506	-22.12	0.1
190-241 4341-4590	-33.59	0.1
190-241 4381-4630	-40.61	0
190-241 4465-4714	-27.19	0.1
190-241 4505-4754	-20	0.1
190-241 4589-4838	-25.18	0.1
190-241 4629-4878	-35.4	0
190-241 4713-4962	-49.46	0
190-241 4753-5002	-46.63	0
190-241 4837-5086	-34.79	0.1
190-241 4877-5126	-16.07	0.1
190-241 4961-5210	-23.97	0.1
190-241 5001-5250	5.03	0.22
190-241 5085-5334	5.64	0.22
190-241 5125-5374	-20.84	0.1
190-241 5209-5458	-11.91	0.1
190-241 5249-5498	-23.74	0.1
190-241 5333-5582	-29.31	0.1
190-241 5373-5622	-24.13	0.1
190-241 5457-5706	-31.44	0.1
190-241 5497-5746	-23.95	0.1
190-241 5581-5830	-1.55	0.14
190-241 5621-5870	5.98	0.22
190-241 5705-5954	26.71	0.67
190-241 5745-5994	18.82	0.5
190-241 5829-6078	-8.32	0.14
190-241 5869-6118	-15.78	0.1
201-252 125-374	-4.96	0.14
201-252 165-414	-2.8	0.14
201-252 249-498	-21.34	0.1
201-252 289-538	-14.86	0.1
201-252 373-622	8.95	0.26
201-252 413-662	3.05	0.2
201-252 497-746	4.87	0.2
201-252 537-786	-9.27	0.1
201-252 621-870	-17.33	0.1
201-252 661-910	-18.48	0.1
201-252 745-994	-6.83	0.14
201-252 785-1034	-17.3	0.1
201-252 869-1118	-6.58	0.14
201-252 909-1158	-12.03	0.1
201-252 993-1242	6.17	0.22
201-252 1033-1282	7.34	0.24
201-252 1117-1366	4.46	0.2
201-252 1157-1406	-0.27	0.17
201-252 1241-1490	-2.01	0.14
201-252 1281-1530	-9.51	0.1
201-252 1365-1614	0.88	0.17
201-252 1405-1654	-7.83	0.14
201-252 1489-1738	6.62	0.22
201-252 1529-1778	-4.42	0.14
201-252 1613-1862	-19.97	0.1
201-252 1653-1902	-31.34	0.1
201-252 1737-1986	-26.65	0.1
201-252 1777-2026	-25.72	0.1
201-252 1861-2110	-1.76	0.14
201-252 1901-2150	-8.7	0.14
201-252 1985-2234	0.54	0.17
201-252 2025-2274	-0.48	0.17
201-252 2109-2358	8.55	0.26
201-252 2149-2398	-1.06	0.14
201-252 2233-2482	5.76	0.22
201-252 2273-2522	-8.94	0.14
201-252 2357-2606	-9.16	0.1
201-252 2397-2646	-17.51	0.1
201-252 2481-2730	-30.92	0.1
201-252 2521-2770	-24.29	0.1
201-252 2605-2854	-26.54	0.1
201-252 2645-2894	-33.45	0.1
201-252 2729-2978	-15.48	0.1
201-252 2769-3018	-21.47	0.1
201-252 2853-3102	-12.71	0.1
201-252 2893-3142	-31.49	0.1
201-252 2977-3226	-28.01	0.1
201-252 3017-3266	-42.58	0
201-252 3101-3350	-23.55	0.1
201-252 3141-3390	-35.01	0
201-252 3225-3474	-12.95	0.1
201-252 3265-3514	-19.64	0.1
201-252 3349-3598	-24.53	0.1
201-252 3389-3638	-18.22	0.1
201-252 3473-3722	-1.41	0.14
201-252 3513-3762	4.17	0.2
201-252 3597-3846	4.5	0.2
201-252 3637-3886	6.51	0.22
201-252 3721-3970	-12.95	0.1
201-252 3761-4010	-5.83	0.14
201-252 3845-4094	-12.45	0.1
201-252 3885-4134	-7.63	0.14
201-252 3969-4218	-16.72	0.1
201-252 4009-4258	-12.72	0.1
201-252 4093-4342	-12.75	0.1
201-252 4133-4382	-16.56	0.1
201-252 4217-4466	-21.26	0.1
201-252 4257-4506	-23.36	0.1
201-252 4341-4590	-31.25	0.1
201-252 4381-4630	-33.27	0.1
201-252 4465-4714	-22.49	0.1
201-252 4505-4754	-15	0.1
201-252 4589-4838	-19.39	0.1
201-252 4629-4878	-33.27	0.1
201-252 4713-4962	-41.8	0
201-252 4753-5002	-41.44	0
201-252 4837-5086	-26.62	0.1
201-252 4877-5126	-13.28	0.1
201-252 4961-5210	-13.78	0.1
201-252 5001-5250	8.48	0.26
201-252 5085-5334	2.36	0.17
201-252 5125-5374	-17.45	0.1
201-252 5209-5458	-15.84	0.1
201-252 5249-5498	-24.9	0.1
201-252 5333-5582	-27.71	0.1
201-252 5373-5622	-18.88	0.1
201-252 5457-5706	-25.34	0.1
201-252 5497-5746	-16.19	0.1
201-252 5581-5830	2.62	0.17
201-252 5621-5870	12.71	0.35
201-252 5705-5954	20.74	0.54
201-252 5745-5994	15.11	0.42
201-252 5829-6078	-9.99	0.1
201-252 5869-6118	-15.97	0.1
215-266 125-374	-4.26	0.14
215-266 165-414	-2.92	0.14
215-266 249-498	-21.43	0.1
215-266 289-538	-14.8	0.1
215-266 373-622	8.29	0.26
215-266 413-662	0.09	0.17
215-266 497-746	4.74	0.2
215-266 537-786	-9.11	0.1
215-266 621-870	-17.07	0.1
215-266 661-910	-19.67	0.1
215-266 745-994	-6.37	0.14
215-266 785-1034	-17.48	0.1
215-266 869-1118	-10.68	0.1
215-266 909-1158	-15.49	0.1
215-266 993-1242	6.2	0.22
215-266 1033-1282	6.92	0.22
215-266 1117-1366	3.69	0.2
215-266 1157-1406	1.18	0.17
215-266 1241-1490	-1.09	0.14
215-266 1281-1530	-9.58	0.1
215-266 1365-1614	0.29	0.17
215-266 1405-1654	-8.59	0.14
215-266 1489-1738	7.13	0.24
215-266 1529-1778	-4.92	0.14
215-266 1613-1862	-17.83	0.1
215-266 1653-1902	-30.35	0.1
215-266 1737-1986	-29.06	0.1
215-266 1777-2026	-29.25	0.1
215-266 1861-2110	-5.37	0.14
215-266 1901-2150	-12.29	0.1
215-266 1985-2234	0.1	0.17
215-266 2025-2274	0.76	0.17
215-266 2109-2358	8.02	0.26
215-266 2149-2398	-0.39	0.17
215-266 2233-2482	6.38	0.22
215-266 2273-2522	-7.8	0.14
215-266 2357-2606	-9.52	0.1
215-266 2397-2646	-18.48	0.1
215-266 2481-2730	-32.78	0.1
215-266 2521-2770	-26.94	0.1
215-266 2605-2854	-28.41	0.1
215-266 2645-2894	-34.82	0.1
215-266 2729-2978	-18.26	0.1
215-266 2769-3018	-25.96	0.1
215-266 2853-3102	-13.61	0.1
215-266 2893-3142	-31.32	0.1
215-266 2977-3226	-28.6	0.1
215-266 3017-3266	-44.03	0
215-266 3101-3350	-25.62	0.1
215-266 3141-3390	-38.27	0
215-266 3225-3474	-13.92	0.1
215-266 3265-3514	-21.61	0.1
215-266 3349-3598	-25.31	0.1
215-266 3389-3638	-18.79	0.1
215-266 3473-3722	-3.19	0.14
215-266 3513-3762	0.35	0.17
215-266 3597-3846	5.71	0.22
215-266 3637-3886	7.61	0.24
215-266 3721-3970	-13.07	0.1
215-266 3761-4010	-5.76	0.14
215-266 3845-4094	-12.54	0.1
215-266 3885-4134	-9.62	0.1
215-266 3969-4218	-16.77	0.1
215-266 4009-4258	-13.29	0.1
215-266 4093-4342	-15.78	0.1
215-266 4133-4382	-19.35	0.1
215-266 4217-4466	-20.4	0.1
215-266 4257-4506	-22.57	0.1
215-266 4341-4590	-32.71	0.1
215-266 4381-4630	-35.37	0
215-266 4465-4714	-25.45	0.1
215-266 4505-4754	-17.76	0.1
215-266 4589-4838	-20.82	0.1
215-266 4629-4878	-34.61	0.1
215-266 4713-4962	-44.27	0
215-266 4753-5002	-43.37	0
215-266 4837-5086	-30.15	0.1
215-266 4877-5126	-15.43	0.1
215-266 4961-5210	-16.67	0.1
215-266 5001-5250	7.31	0.24
215-266 5085-5334	2.58	0.17
215-266 5125-5374	-16.3	0.1
215-266 5209-5458	-14.5	0.1
215-266 5249-5498	-25.05	0.1
215-266 5333-5582	-27.85	0.1
215-266 5373-5622	-20.17	0.1
215-266 5457-5706	-27.69	0.1
215-266 5497-5746	-18.45	0.1
215-266 5581-5830	-0.87	0.17
215-266 5621-5870	9.62	0.28
215-266 5705-5954	23.06	0.61
215-266 5745-5994	16.32	0.45
215-266 5829-6078	-7.69	0.14
215-266 5869-6118	-14.71	0.1
226-277 125-374	-1.25	0.14
226-277 165-414	-4.98	0.14
226-277 249-498	-21.91	0.1
226-277 289-538	-20.27	0.1
226-277 373-622	10.7	0.32
226-277 413-662	-0.63	0.17
226-277 497-746	-4.45	0.14
226-277 537-786	-12.08	0.1
226-277 621-870	-11.8	0.1
226-277 661-910	-21.8	0.1
226-277 745-994	-9.5	0.1
226-277 785-1034	-19.89	0.1
226-277 869-1118	-15.22	0.1
226-277 909-1158	-18.1	0.1
226-277 993-1242	4.74	0.2
226-277 1033-1282	9.99	0.28
226-277 1117-1366	-1.62	0.14
226-277 1157-1406	2.21	0.17
226-277 1241-1490	4.88	0.2
226-277 1281-1530	-11.17	0.1
226-277 1365-1614	5.03	0.22
226-277 1405-1654	-10.88	0.1
226-277 1489-1738	9.27	0.28
226-277 1529-1778	1.52	0.17
226-277 1613-1862	-18.98	0.1
226-277 1653-1902	-32.45	0.1
226-277 1737-1986	-29.69	0.1
226-277 1777-2026	-34.6	0.1
226-277 1861-2110	-10.24	0.1
226-277 1901-2150	-15.58	0.1
226-277 1985-2234	-0.6	0.17
226-277 2025-2274	2.91	0.17
226-277 2109-2358	10.42	0.32
226-277 2149-2398	-1.09	0.14
226-277 2233-2482	5.38	0.22
226-277 2273-2522	-5.77	0.14
226-277 2357-2606	-13.23	0.1
226-277 2397-2646	-18.39	0.1
226-277 2481-2730	-37.23	0
226-277 2521-2770	-31.3	0.1
226-277 2605-2854	-32.6	0.1
226-277 2645-2894	-42.92	0
226-277 2729-2978	-18.81	0.1
226-277 2769-3018	-35.44	0
226-277 2853-3102	-13.35	0.1
226-277 2893-3142	-37.56	0
226-277 2977-3226	-31.33	0.1
226-277 3017-3266	-46.67	0
226-277 3101-3350	-27.11	0.1
226-277 3141-3390	-43.27	0
226-277 3225-3474	-21.46	0.1
226-277 3265-3514	-20.93	0.1
226-277 3349-3598	-31.99	0.1
226-277 3389-3638	-24.14	0.1
226-277 3473-3722	-4.12	0.14
226-277 3513-3762	-1.63	0.14
226-277 3597-3846	2.43	0.17
226-277 3637-3886	9.74	0.28
226-277 3721-3970	-16.84	0.1
226-277 3761-4010	-8.7	0.14
226-277 3845-4094	-16.1	0.1
226-277 3885-4134	-11.58	0.1
226-277 3969-4218	-22	0.1
226-277 4009-4258	-18.41	0.1
226-277 4093-4342	-19.96	0.1
226-277 4133-4382	-25.58	0.1
226-277 4217-4466	-26	0.1
226-277 4257-4506	-21.73	0.1
226-277 4341-4590	-34.46	0.1
226-277 4381-4630	-44.92	0
226-277 4465-4714	-30.09	0.1
226-277 4505-4754	-22.34	0.1
226-277 4589-4838	-30.6	0.1
226-277 4629-4878	-37.03	0
226-277 4713-4962	-53.28	0
226-277 4753-5002	-49.83	0
226-277 4837-5086	-37.57	0
226-277 4877-5126	-17.95	0.1
226-277 4961-5210	-28.2	0.1
226-277 5001-5250	4	0.2
226-277 5085-5334	5.61	0.22
226-277 5125-5374	-22.88	0.1
226-277 5209-5458	-10.92	0.1
226-277 5249-5498	-22.11	0.1
226-277 5333-5582	-29.15	0.1
226-277 5373-5622	-28.43	0.1
226-277 5457-5706	-34.01	0.1
226-277 5497-5746	-27.71	0.1
226-277 5581-5830	-1.99	0.14
226-277 5621-5870	1.42	0.17
226-277 5705-5954	29.54	0.73
226-277 5745-5994	20.57	0.54
226-277 5829-6078	-8.82	0.14
226-277 5869-6118	-16.06	0.1
240-291 125-374	-2.99	0.14
240-291 165-414	-3.33	0.14
240-291 249-498	-18.56	0.1
240-291 289-538	-15.4	0.1
240-291 373-622	9.08	0.28
240-291 413-662	3.02	0.2
240-291 497-746	0.36	0.17
240-291 537-786	-9.46	0.1
240-291 621-870	-12.55	0.1
240-291 661-910	-16.98	0.1
240-291 745-994	-7.88	0.14
240-291 785-1034	-16.07	0.1
240-291 869-1118	-6.58	0.14
240-291 909-1158	-10.92	0.1
240-291 993-1242	4.73	0.2
240-291 1033-1282	7.68	0.24
240-291 1117-1366	2.04	0.17
240-291 1157-1406	0.06	0.17
240-291 1241-1490	0.65	0.17
240-291 1281-1530	-8.66	0.14
240-291 1365-1614	2.85	0.17
240-291 1405-1654	-7.68	0.14
240-291 1489-1738	6.16	0.22
240-291 1529-1778	-0.92	0.17
240-291 1613-1862	-18.94	0.1
240-291 1653-1902	-28.69	0.1
240-291 1737-1986	-22.92	0.1
240-291 1777-2026	-23.39	0.1
240-291 1861-2110	-2.66	0.14
240-291 1901-2150	-7.84	0.14
240-291 1985-2234	0.16	0.17
240-291 2025-2274	0.13	0.17
240-291 2109-2358	8.45	0.26
240-291 2149-2398	-1.55	0.14
240-291 2233-2482	4.15	0.2
240-291 2273-2522	-7.31	0.14
240-291 2357-2606	-9.58	0.1
240-291 2397-2646	-14.9	0.1
240-291 2481-2730	-28.23	0.1
240-291 2521-2770	-22.63	0.1
240-291 2605-2854	-24.72	0.1
240-291 2645-2894	-32.48	0.1
240-291 2729-2978	-13.17	0.1
240-291 2769-3018	-21.34	0.1
240-291 2853-3102	-11.28	0.1
240-291 2893-3142	-30.08	0.1
240-291 2977-3226	-25.63	0.1
240-291 3017-3266	-37.6	0
240-291 3101-3350	-20.94	0.1
240-291 3141-3390	-31.58	0.1
240-291 3225-3474	-14.53	0.1
240-291 3265-3514	-16.11	0.1
240-291 3349-3598	-24.35	0.1
240-291 3389-3638	-18.09	0.1
240-291 3473-3722	-0.94	0.17
240-291 3513-3762	3.71	0.2
240-291 3597-3846	2.46	0.17
240-291 3637-3886	6.24	0.22
240-291 3721-3970	-12.85	0.1
240-291 3761-4010	-6.41	0.14
240-291 3845-4094	-12.49	0.1
240-291 3885-4134	-7.14	0.14
240-291 3969-4218	-16.75	0.1
240-291 4009-4258	-13.2	0.1
240-291 4093-4342	-12.11	0.1
240-291 4133-4382	-16.38	0.1
240-291 4217-4466	-21.2	0.1
240-291 4257-4506	-20.23	0.1
240-291 4341-4590	-27.54	0.1
240-291 4381-4630	-32.52	0.1
240-291 4465-4714	-20.95	0.1
240-291 4505-4754	-14.26	0.1
240-291 4589-4838	-21.13	0.1
240-291 4629-4878	-29.81	0.1
240-291 4713-4962	-39.5	0
240-291 4753-5002	-38.42	0
240-291 4837-5086	-25.09	0.1
240-291 4877-5126	-12.21	0.1
240-291 4961-5210	-15.81	0.1
240-291 5001-5250	6.47	0.22
240-291 5085-5334	2.81	0.17
240-291 5125-5374	-18.19	0.1
240-291 5209-5458	-12.87	0.1
240-291 5249-5498	-20.21	0.1
240-291 5333-5582	-24.38	0.1
240-291 5373-5622	-19.91	0.1
240-291 5457-5706	-23.99	0.1
240-291 5497-5746	-17.31	0.1
240-291 5581-5830	3	0.17
240-291 5621-5870	8.13	0.26
240-291 5705-5954	20.12	0.54
240-291 5745-5994	14.58	0.4
240-291 5829-6078	-10	0.1
240-291 5869-6118	-14.83	0.1
251-302 125-374	-2.86	0.14
251-302 165-414	-3.52	0.14
251-302 249-498	-20.05	0.1
251-302 289-538	-15.64	0.1
251-302 373-622	8.37	0.26
251-302 413-662	-0.32	0.17
251-302 497-746	-1.07	0.14
251-302 537-786	-9.41	0.1
251-302 621-870	-13.38	0.1
251-302 661-910	-17.69	0.1
251-302 745-994	-5.5	0.14
251-302 785-1034	-16.8	0.1
251-302 869-1118	-12.45	0.1
251-302 909-1158	-14.85	0.1
251-302 993-1242	4.84	0.2
251-302 1033-1282	8.29	0.26
251-302 1117-1366	-0.85	0.17
251-302 1157-1406	0.95	0.17
251-302 1241-1490	2.17	0.17
251-302 1281-1530	-10.42	0.1
251-302 1365-1614	3.14	0.2
251-302 1405-1654	-8.88	0.14
251-302 1489-1738	9.16	0.28
251-302 1529-1778	-1.13	0.14
251-302 1613-1862	-14.28	0.1
251-302 1653-1902	-26.85	0.1
251-302 1737-1986	-25.98	0.1
251-302 1777-2026	-30.71	0.1
251-302 1861-2110	-7.79	0.14
251-302 1901-2150	-14.11	0.1
251-302 1985-2234	0.03	0.17
251-302 2025-2274	2.15	0.17
251-302 2109-2358	8.85	0.26
251-302 2149-2398	-0.29	0.17
251-302 2233-2482	6.21	0.22
251-302 2273-2522	-5.32	0.14
251-302 2357-2606	-10.12	0.1
251-302 2397-2646	-16.56	0.1
251-302 2481-2730	-32.21	0.1
251-302 2521-2770	-25.29	0.1
251-302 2605-2854	-26.53	0.1
251-302 2645-2894	-34.57	0.1
251-302 2729-2978	-15.9	0.1
251-302 2769-3018	-29.8	0.1
251-302 2853-3102	-9.88	0.1
251-302 2893-3142	-31.49	0.1
251-302 2977-3226	-25.88	0.1
251-302 3017-3266	-41.45	0
251-302 3101-3350	-22.31	0.1
251-302 3141-3390	-37.87	0
251-302 3225-3474	-15.4	0.1
251-302 3265-3514	-19.58	0.1
251-302 3349-3598	-25.08	0.1
251-302 3389-3638	-19.31	0.1
251-302 3473-3722	-4.17	0.14
251-302 3513-3762	-0.96	0.17
251-302 3597-3846	2.36	0.17
251-302 3637-3886	8.24	0.26
251-302 3721-3970	-13.72	0.1
251-302 3761-4010	-6.6	0.14
251-302 3845-4094	-12.47	0.1
251-302 3885-4134	-9.14	0.1
251-302 3969-4218	-17.84	0.1
251-302 4009-4258	-14.18	0.1
251-302 4093-4342	-16.57	0.1
251-302 4133-4382	-21	0.1
251-302 4217-4466	-20.72	0.1
251-302 4257-4506	-19.07	0.1
251-302 4341-4590	-30.23	0.1
251-302 4381-4630	-36.72	0
251-302 4465-4714	-24.88	0.1
251-302 4505-4754	-18.81	0.1
251-302 4589-4838	-22.27	0.1
251-302 4629-4878	-31.52	0.1
251-302 4713-4962	-45.01	0
251-302 4753-5002	-41.78	0
251-302 4837-5086	-32.44	0.1
251-302 4877-5126	-14.59	0.1
251-302 4961-5210	-23	0.1
251-302 5001-5250	3.71	0.2
251-302 5085-5334	5.6	0.22
251-302 5125-5374	-18.62	0.1
251-302 5209-5458	-9.43	0.1
251-302 5249-5498	-21.12	0.1
251-302 5333-5582	-26.25	0.1
251-302 5373-5622	-21.47	0.1
251-302 5457-5706	-28.97	0.1
251-302 5497-5746	-22.18	0.1
251-302 5581-5830	-2.97	0.14
251-302 5621-5870	4.25	0.2
251-302 5705-5954	24.65	0.63
251-302 5745-5994	17.19	0.47
251-302 5829-6078	-6.43	0.14
251-302 5869-6118	-13.44	0.1
265-316 125-374	-3.15	0.14
265-316 165-414	-3.2	0.14
265-316 249-498	-19.34	0.1
265-316 289-538	-15.15	0.1
265-316 373-622	8.74	0.26
265-316 413-662	1.51	0.17
265-316 497-746	1.41	0.17
265-316 537-786	-9.3	0.1
265-316 621-870	-13.6	0.1
265-316 661-910	-17.82	0.1
265-316 745-994	-7.26	0.14
265-316 785-1034	-16.42	0.1
265-316 869-1118	-8.55	0.14
265-316 909-1158	-12.95	0.1
265-316 993-1242	5.18	0.22
265-316 1033-1282	7.42	0.24
265-316 1117-1366	2.09	0.17
265-316 1157-1406	0.69	0.17
265-316 1241-1490	0.4	0.17
265-316 1281-1530	-8.96	0.14
265-316 1365-1614	2.06	0.17
265-316 1405-1654	-8.17	0.14
265-316 1489-1738	6.68	0.22
265-316 1529-1778	-2.1	0.14
265-316 1613-1862	-17.98	0.1
265-316 1653-1902	-28.66	0.1
265-316 1737-1986	-24.9	0.1
265-316 1777-2026	-25.76	0.1
265-316 1861-2110	-4.16	0.14
265-316 1901-2150	-9.95	0.1
265-316 1985-2234	0.01	0.17
265-316 2025-2274	0.6	0.17
265-316 2109-2358	8.11	0.26
265-316 2149-2398	-1.18	0.14
265-316 2233-2482	4.93	0.2
265-316 2273-2522	-7.12	0.14
265-316 2357-2606	-9.59	0.1
265-316 2397-2646	-15.97	0.1
265-316 2481-2730	-29.77	0.1
265-316 2521-2770	-24.2	0.1
265-316 2605-2854	-25.95	0.1
265-316 2645-2894	-33.28	0.1
265-316 2729-2978	-14.93	0.1
265-316 2769-3018	-23.68	0.1
265-316 2853-3102	-11.98	0.1
265-316 2893-3142	-30.31	0.1
265-316 2977-3226	-26.3	0.1
265-316 3017-3266	-39.49	0
265-316 3101-3350	-22.43	0.1
265-316 3141-3390	-34.07	0.1
265-316 3225-3474	-14.38	0.1
265-316 3265-3514	-17.92	0.1
265-316 3349-3598	-24.68	0.1
265-316 3389-3638	-18.32	0.1
265-316 3473-3722	-1.86	0.14
265-316 3513-3762	1.87	0.17
265-316 3597-3846	3.49	0.2
265-316 3637-3886	6.88	0.22
265-316 3721-3970	-12.91	0.1
265-316 3761-4010	-6.18	0.14
265-316 3845-4094	-12.44	0.1
265-316 3885-4134	-8.2	0.14
265-316 3969-4218	-16.69	0.1
265-316 4009-4258	-13.2	0.1
265-316 4093-4342	-13.72	0.1
265-316 4133-4382	-17.81	0.1
265-316 4217-4466	-20.68	0.1
265-316 4257-4506	-20.45	0.1
265-316 4341-4590	-29.07	0.1
265-316 4381-4630	-33.6	0.1
265-316 4465-4714	-22.72	0.1
265-316 4505-4754	-15.84	0.1
265-316 4589-4838	-21.19	0.1
265-316 4629-4878	-31.18	0.1
265-316 4713-4962	-41.26	0
265-316 4753-5002	-39.94	0
265-316 4837-5086	-27.16	0.1
265-316 4877-5126	-13.37	0.1
265-316 4961-5210	-16.84	0.1
265-316 5001-5250	6.35	0.22
265-316 5085-5334	2.76	0.17
265-316 5125-5374	-17.57	0.1
265-316 5209-5458	-12.7	0.1
265-316 5249-5498	-21.38	0.1
265-316 5333-5582	-25.21	0.1
265-316 5373-5622	-20.08	0.1
265-316 5457-5706	-25.46	0.1
265-316 5497-5746	-18.01	0.1
265-316 5581-5830	1.05	0.17
265-316 5621-5870	7.64	0.24
265-316 5705-5954	21.39	0.57
265-316 5745-5994	15.25	0.42
265-316 5829-6078	-8.81	0.14
265-316 5869-6118	-14.35	0.1
276-327 125-374	-3.38	0.14
276-327 165-414	-2.85	0.14
276-327 249-498	-18.64	0.1
276-327 289-538	-13.78	0.1
276-327 373-622	7.75	0.24
276-327 413-662	0.74	0.17
276-327 497-746	2.48	0.17
276-327 537-786	-8.45	0.14
276-327 621-870	-14	0.1
276-327 661-910	-17	0.1
276-327 745-994	-6.07	0.14
276-327 785-1034	-15.51	0.1
276-327 869-1118	-8.99	0.14
276-327 909-1158	-12.9	0.1
276-327 993-1242	5.1	0.22
276-327 1033-1282	6.66	0.22
276-327 1117-1366	2.4	0.17
276-327 1157-1406	0.77	0.17
276-327 1241-1490	-0.16	0.17
276-327 1281-1530	-8.6	0.14
276-327 1365-1614	1.26	0.17
276-327 1405-1654	-7.62	0.14
276-327 1489-1738	6.5	0.22
276-327 1529-1778	-3	0.14
276-327 1613-1862	-16.07	0.1
276-327 1653-1902	-26.83	0.1
276-327 1737-1986	-24.6	0.1
276-327 1777-2026	-25.44	0.1
276-327 1861-2110	-4.6	0.14
276-327 1901-2150	-10.35	0.1
276-327 1985-2234	0.1	0.17
276-327 2025-2274	0.77	0.17
276-327 2109-2358	7.54	0.24
276-327 2149-2398	-0.59	0.17
276-327 2233-2482	5.25	0.22
276-327 2273-2522	-6.65	0.14
276-327 2357-2606	-8.78	0.14
276-327 2397-2646	-15.75	0.1
276-327 2481-2730	-28.69	0.1
276-327 2521-2770	-23.34	0.1
276-327 2605-2854	-24.74	0.1
276-327 2645-2894	-31.16	0.1
276-327 2729-2978	-15.15	0.1
276-327 2769-3018	-23.04	0.1
276-327 2853-3102	-11.37	0.1
276-327 2893-3142	-28.25	0.1
276-327 2977-3226	-25.05	0.1
276-327 3017-3266	-38.23	0
276-327 3101-3350	-21.81	0.1
276-327 3141-3390	-33.22	0.1
276-327 3225-3474	-13.07	0.1
276-327 3265-3514	-18.11	0.1
276-327 3349-3598	-22.78	0.1
276-327 3389-3638	-17.05	0.1
276-327 3473-3722	-2.52	0.14
276-327 3513-3762	0.95	0.17
276-327 3597-3846	4	0.2
276-327 3637-3886	6.69	0.22
276-327 3721-3970	-11.97	0.1
276-327 3761-4010	-5.49	0.14
276-327 3845-4094	-11.41	0.1
276-327 3885-4134	-8.11	0.14
276-327 3969-4218	-15.4	0.1
276-327 4009-4258	-12.27	0.1
276-327 4093-4342	-13.63	0.1
276-327 4133-4382	-17.12	0.1
276-327 4217-4466	-18.86	0.1
276-327 4257-4506	-19.56	0.1
276-327 4341-4590	-28.24	0.1
276-327 4381-4630	-31.76	0.1
276-327 4465-4714	-22.04	0.1
276-327 4505-4754	-15.49	0.1
276-327 4589-4838	-19.29	0.1
276-327 4629-4878	-29.98	0.1
276-327 4713-4962	-39.3	0
276-327 4753-5002	-38.15	0
276-327 4837-5086	-26.57	0.1
276-327 4877-5126	-13.21	0.1
276-327 4961-5210	-15.82	0.1
276-327 5001-5250	5.99	0.22
276-327 5085-5334	2.83	0.17
276-327 5125-5374	-15.6	0.1
276-327 5209-5458	-12.21	0.1
276-327 5249-5498	-21.14	0.1
276-327 5333-5582	-24.35	0.1
276-327 5373-5622	-18.51	0.1
276-327 5457-5706	-24.51	0.1
276-327 5497-5746	-17.07	0.1
276-327 5581-5830	-0.12	0.17
276-327 5621-5870	7.72	0.24
276-327 5705-5954	20.53	0.54
276-327 5745-5994	14.6	0.4
276-327 5829-6078	-7.41	0.14
276-327 5869-6118	-13.27	0.1
290-341 125-374	-2.24	0.14
290-341 165-414	-3.72	0.14
290-341 249-498	-18.42	0.1
290-341 289-538	-16.24	0.1
290-341 373-622	9.22	0.28
290-341 413-662	2.14	0.17
290-341 497-746	-1.13	0.14
290-341 537-786	-9.87	0.1
290-341 621-870	-11.48	0.1
290-341 661-910	-17.6	0.1
290-341 745-994	-8.4	0.14
290-341 785-1034	-16.39	0.1
290-341 869-1118	-8.35	0.14
290-341 909-1158	-12.11	0.1
290-341 993-1242	4.38	0.2
290-341 1033-1282	7.94	0.24
290-341 1117-1366	1.17	0.17
290-341 1157-1406	0.65	0.17
290-341 1241-1490	1.87	0.17
290-341 1281-1530	-8.76	0.14
290-341 1365-1614	3.43	0.2
290-341 1405-1654	-8.1	0.14
290-341 1489-1738	6.36	0.22
290-341 1529-1778	0.07	0.17
[truncated: 258 more rows]
